# Supplementary material for: Antimicrobial Resistance in the Global Health Network: Known Unknowns and Challenges for Efficient Responses in the 21st Century
Source: Microorganisms. 2023 Apr 17;11(4):1050. doi: 10.3390/microorganisms11041050 (PMC10144039; doi:10.3390/microorganisms11041050)
Supplement: Supplementary file 1 [file microorganisms-11-01050-s001.zip]

Archive with 1 entries (1 files):
- microorganisms-1941860-supplementary.pdf
